# Supplementary material for: Variation in Rural African Gut Microbiota Is Strongly Correlated with Colonization by Entamoeba and Subsistence
Source: PLoS Genet. 2015 Nov 30;11(11):e1005658. doi: 10.1371/journal.pgen.1005658 (PMC4664238; doi:10.1371/journal.pgen.1005658)
Supplement: S1 Table — Summary of metadata for all 64 individuals included in this study. For 5 individuals, we collected two fecal samples (7 days apart for 4 samples and 1 day apart for 1 sample). For parasites detection, we identified Ascaris (ASC), Ancylostoma (ANC), Trichuris (TRI) and Entamoeba (ENT). When none of these were detected, the individuals were annotated as negative (Neg). The diet questionnaire consists in the assessment of the frequency with which each dietary component is consumed per month (0: never, 1: once a month or less, 2: one to three times a month, 6: once to twice a week, 15: three to five times a week, 30: almost every day). Throughout, NA refers to “Not available.” (XLSX) [file pgen.1005658.s001.xlsx]

## Sheet: Sheet1
Metadata for study
Ind	Sex	Ancestral Subsistence	Genetic Ancestry	Location	Age	Weight (kg)	Height (m)	BMI	Fecal replicate	Parasites	Meat	Fish	Shrimp	Cereal	Vegetable	Nut	Fruit	Spices	Cake	Coffee	Sugar	Alcohol
1	M	Hunter-gatherer	Pygmy	Bidou	41	49.6	1.68	17.6	N	ASC, TRI	2	6	0	0	30	6	30	30	2	1	1	30
2	F	Hunter-gatherer	Pygmy	Bidou	49	42.7	1.58	17.1	N	ASC, TRI, ANC, ENT	2	6	0	0	30	6	30	30	2	1	1	30
3	M	Hunter-gatherer	Pygmy	Bidou	57	41.7	1.56	17.1	N	Neg	1	7	1	0	30	15	30	30	6	1	1	30
4	F	Hunter-gatherer	Pygmy	Bidou	53	44.8	1.46	21	+ 7days	ASC, ANC, ENT	1	30	1	0	30	15	30	30	6	1	1	30
5	M	Hunter-gatherer	Pygmy	Bidou	36	48.6	1.54	20.5	N	NA	6	15	0	0	30	6	30	30	1	1	1	30
6	M	Hunter-gatherer	Pygmy	Bidou	47	56	1.61	21.6	N	TRI, ANC	6	15	0	0	30	6	30	30	1	1	1	30
7	F	Hunter-gatherer	Pygmy	Bidou	33	42.8	1.42	21.2	N	TRI	6	15	0	0	30	6	15	30	1	1	1	30
8	M	Hunter-gatherer	Pygmy	Makouré	30	53.8	1.57	21.8	N	ASC, TRI	1	1	0	0	30	6	30	0	6	1	1	6
9	M	Hunter-gatherer	Pygmy	Makouré	32	49.3	1.55	20.5	N	ASC, TRI	2	6	0	0	30	6	30	30	2	1	1	6
10	F	Hunter-gatherer	Pygmy	Makouré	27	40.9	1.49	18.4	N	ASC, ENT	2	6	0	0	30	6	30	30	6	1	1	6
11	F	Hunter-gatherer	Pygmy	Makouré	30	55.2	1.5	24.5	N	Neg	2	6	0	0	30	1	30	30	1	1	1	0
12	M	Hunter-gatherer	Pygmy	Makouré	33	48.7	1.53	20.8	N	TRI, ENT	2	2	0	0	30	1	30	1	1	1	1	0
13	F	Hunter-gatherer	Pygmy	Makouré	30	47.6	1.53	20.3	N	ASC	2	6	0	0	30	2	30	6	2	1	1	0
14	M	Hunter-gatherer	Pygmy	Bandevouri	61	45.2	1.54	19.1	+ 7days	TRI, ANC, ENT	10	10	0	0	30	2	2	6	1	0	0	30
15	F	Hunter-gatherer	Pygmy	Bandevouri	59	36.9	1.49	16.6	+ 7days	ASC, TRI	2	1	0	0	30	2	2	NA	1	1	1	30
16	F	Hunter-gatherer	Pygmy	Bandevouri	73	47.1	1.56	19.4	+ 7days	ANC, ENT	1	1	0	0	30	1	30	30	1	1	1	30
17	F	Hunter-gatherer	Pygmy	Bandevouri	31	44.5	1.4	22.7	N	TRI, ASC, ANC	30	6	0	0	30	2	30	30	1	1	1	30
18	M	Hunter-gatherer	Pygmy	Bandevouri	61	44.1	1.47	20.4	N	TRI	2	6	1	0	30	1	30	2	1	1	1	15
19	F	Hunter-gatherer	Pygmy	Ndtoua	67	48.6	1.47	22.5	N	ENT	1	2	30	0	30	2	6	15	0	1	1	30
20	M	Hunter-gatherer	Pygmy	Ndtoua	49	60	1.64	22.3	N	TRI	2	6	0	0	30	2	30	15	2	1	1	2
21	M	Farmer	Bantu	Bandevouri	62	56.5	1.59	22.3	N	TRI, ANC, ENT	2	6	1	0	30	2	30	NA	6	2	2	30
22	M	Farmer	Bantu	Bandevouri	65	50.2	1.58	20.1	N	TRI, ANC	2	6	0	0	30	2	30	15	2	1	1	30
23	M	Farmer	Bantu	Bandevouri	58	58	1.68	20.5	N	ASC, TRI, ENT	2	2	0	0	30	6	2	30	1	1	1	30
24	M	Farmer	Bantu	Bandevouri	78	61.9	1.72	20.9	N	ENT	2	15	1	0	30	6	30	2	2	1	1	2
25	F	Farmer	Bantu	Bandevouri	56	66.5	1.57	27	N	ASC	1	1	1	0	30	15	1	6	6	1	1	30
26	M	Farmer	Bantu	Bandevouri	40	62	1.66	22.5	N	ASC	6	6	1	0	30	2	2	30	2	1	1	30
27	M	Farmer	Bantu	Bandevouri	61	57.7	1.74	19.1	N	TRI, ENT	2	2	1	0	30	6	2	6	2	1	1	30
28	M	Farmer	Bantu	Afan Essokié	36	66.4	1.64	24.7	N	Neg	30	6	1	0	30	15	2	30	15	6	6	6
29	M	Farmer	Bantu	Afan Essokié	57	47.8	1.71	16.3	N	Neg	30	30	1	2	15	6	30	30	30	1	1	30
30	M	Farmer	Bantu	Afan Essokié	75	60.3	1.7	20.9	N	ENT	30	30	15	0	30	30	2	30	2	0	2	30
31	M	Farmer	Bantu	Afan Essokié	54	62.8	1.63	23.6	N	ENT	30	30	30	1	30	30	30	30	15	15	15	30
32	M	Farmer	Bantu	Afan Essokié	29	67	1.77	21.4	N	Neg	30	6	1	0	2	30	6	30	15	6	6	6
33	M	Farmer	Bantu	Afan Essokié	48	46.6	1.56	19.1	N	ASC, TRI	30	30	15	0	30	30	15	30	2	1	2	30
34	F	Farmer	Bantu	Afan Essokié	46	48.6	1.58	19.5	N	ENT	30	30	30	0	30	30	30	30	15	1	1	30
35	F	Farmer	Bantu	Afan Essokié	26	51.1	1.6	20	N	TRI	30	30	1	0	2	30	30	30	1	0	15	1
36	M	Farmer	Bantu	Afan Essokié	63	60.4	1.68	21.4	N	ASC	15	15	6	0	30	15	15	30	6	6	6	15
37	F	Farmer	Bantu	Akak	43	54.1	1.61	20.9	N	ASC, ENT	6	6	6	0	30	30	30	30	2	1	30	1
38	M	Farmer	Bantu	Akak	68	54.1	1.71	18.5	N	ENT	6	30	6	0	6	15	30	30	6	2	2	30
39	F	Farmer	Bantu	Akak	52	81.4	1.66	29.5	N	ASC, TRI	30	30	30	0	30	30	30	30	15	0	15	6
40	F	Farmer	Bantu	Akak	61	46.9	1.6	18.3	N	ENT	6	30	30	0	6	6	30	30	15	6	6	30
41	F	Farmer	Bantu	Akak	29	52.3	1.51	22.9	N	ENT	30	6	2	0	6	30	30	30	6	0	15	2
42	F	Farmer	Bantu	Akak	27	72.8	1.63	27.4	N	Neg	30	30	2	0	6	6	30	30	6	1	15	6
43	M	Farmer	Bantu	Akak	45	63.6	1.64	23.6	N	ASC, TRI, ANC	15	15	15	0	6	15	30	30	6	1	6	30
44	M	Farmer	Bantu	Akak	47	47.3	1.66	17.2	N	Neg	15	30	15	0	30	6	6	30	6	0	6	6
45	F	Fisher	Bantu	Ebodié	51	46.5	1.61	17.9	N	TRI	1	30	15	0	30	6	30	30	2	0	15	6
46	M	Fisher	Bantu	Ebodié	50	58.1	1.71	19.9	N	ASC	6	30	30	0	30	30	30	30	15	0	6	30
47	M	Fisher	Bantu	Ebodié	40	59	1.57	23.9	N	ANC	6	30	30	0	30	15	15	30	15	6	6	6
48	M	Fisher	Bantu	Ebodié	59	58.5	1.66	21.2	N	Neg	2	30	2	0	30	30	30	30	15	0	15	30
49	M	Fisher	Bantu	Ebodié	63	56	1.55	23.3	N	Neg	1	30	6	0	30	6	15	30	30	30	30	30
50	M	Fisher	Bantu	Ebodié	50	58.3	1.66	21.2	N	ANC	2	15	1	0	15	1	30	30	2	0	0	30
51	M	Fisher	Bantu	Ebodié	62	63.1	1.69	22.1	N	ENT	2	30	30	0	30	15	6	30	6	15	15	15
52	F	Fisher	Bantu	Ebodié	53	63.1	1.56	25.9	N	Neg	2	30	6	0	30	2	30	30	6	2	30	15
53	M	Fisher	Bantu	Ebodié	45	60.3	1.63	22.7	N	ANC	2	30	2	0	30	6	30	30	30	30	30	30
54	F	Fisher	Bantu	Ebodié	40	NA	NA	NA	N	ASC, ENT	2	30	1	0	30	2	15	30	2	15	15	30
55	M	Fisher	Bantu	Ebodié	68	67.5	1.66	24.5	N	Neg	2	30	6	0	30	30	30	30	15	6	6	15
56	F	Fisher	Bantu	Ebodié	45	78	1.53	33.3	N	Neg	1	30	6	0	30	6	30	30	30	1	30	30
57	M	Fisher	Bantu	Ebodié	70	54.7	1.6	21.4	N	ASC	1	30	2	0	30	30	30	30	6	2	30	15
58	F	Fisher	Bantu	Ebodié	56	82	1.63	30.9	N	Neg	2	30	1	0	30	30	6	30	1	1	1	15
59	M	Fisher	Bantu	Ebodié	63	53.9	1.65	19.8	N	ANC	1	30	2	0	30	30	30	30	30	0	2	30
60	M	Fisher	Bantu	Ebodié	54	60.3	1.63	22.7	N	ASC	2	30	1	0	30	30	30	30	0	2	2	30
61	F	Fisher	Bantu	Ebodié	43	47.5	1.55	19.8	N	NA	2	30	2	0	30	30	15	30	2	2	30	30
62	F	Fisher	Bantu	Ebodié	73	62	1.52	26.8	N	ENT	2	30	1	0	30	30	30	30	30	0	30	6
63	M	Fisher	Bantu	Ebodié	31	57.5	1.71	19.7	+ 1 day	Neg	2	30	1	0	30	2	30	30	2	1	15	6
64	F	Fisher	Bantu	Ebodié	44	88.2	1.6	34.5	N	Neg	2	30	2	0	30	2	30	30	30	0	30	30
S1 Table . Summary of metadata for all 64 individuals included in this study. For 5 individuals, we collected two fecal samples (7 days apart for 4 samples and 1 day apart for 1 sample). For parasites detection, we identified Ascaris (ASC), Ancylostoma (ANC), Trichuris (TRI ) and Entamoeba (ENT). When none of these were detected, the individuals were annotated as negative (Neg). The diet question…
