# Supplementary material for: Variation in Rural African Gut Microbiota Is Strongly Correlated with Colonization by Entamoeba and Subsistence
Source: PLoS Genet. 2015 Nov 30;11(11):e1005658. doi: 10.1371/journal.pgen.1005658 (PMC4664238; doi:10.1371/journal.pgen.1005658)
Supplement: S2 Table — Summary of p-values from a PERMANOVA analysis of microbiome composition (OTUs): (i) merged (OTUs collapsed based on shared taxonomic identifier) and filtered (> = 0.1% in > = 4 individuals), (ii) merged and unfiltered, (iii) partially merged (OTUs collapsed only when family, genus, or species names are shared) and unfiltered, (iii) unmerged and unfiltered, and both weighted and unweighted UniFrac distance matrices for different covariates. (XLSX) [file pgen.1005658.s002.xlsx]

## Sheet: Sheet1
Significance of covariates describing composition of gut microbiota
Covariate	93 OTUs (merged, filtered)	407 OTUs (merged, unfiltered)	3108 OTUs (partially merged, unfiltered)	5309 OTUs (unmerged, unfiltered)	Weighted UniFrac	Unweighted UniFrac
Location	0.21	0.21	*0.04	*0.01	0.29	**0.002
Subsistence	*0.05	*0.05	**0.007	**0.003	0.14	***0.0003
Ancestry	*0.05	*0.05	*0.02	*0.01	*0.05	*0.02
Entamoeba	***0.0002	***0.0001	***0.0004	***0.0001	*0.007	***0.0001
Trichuris	0.78	0.75	0.68	0.29	0.76	0.12
Ascaris	0.25	0.24	0.33	0.3	0.18	0.48
Ancylostoma	0.17	0.19	0.12	0.09	0.34	0.06
Sex	0.07	0.07	0.07	0.07	0.07	0.3
BMI	0.11	0.13	0.21	0.19	0.26	0.16
Age	0.18	0.11	0.1	0.07	0.39	0.06
S2 Table. Summary of p-values from a PERMANOVA analysis of microbiome composition (OTUs): (i) merged (OTUs collapsed based on shared taxonomic identifier) and filtered (>= 0.1% in >= 4 individuals), (ii) merged and unfiltered, (iii) partially merged (OTUs collapsed only when family, genus, or species names are shared) and unfiltered, (iii) unmerged and unfiltered, and both weighted and unweighted…
