# Supplementary material for: Variation in Rural African Gut Microbiota Is Strongly Correlated with Colonization by Entamoeba and Subsistence
Source: PLoS Genet. 2015 Nov 30;11(11):e1005658. doi: 10.1371/journal.pgen.1005658 (PMC4664238; doi:10.1371/journal.pgen.1005658)
Supplement: S3 Table — Summary of the number of significant taxa (q < 0.05; ANOVA) for covariates that were identified as being significant for at least one taxon. Analysis is based on abundances of OTUs that were merged based on taxa names such that abundances for all OTUs with identical identifiers were combined. Merged OTUs = all OTUs with identical identifiers were combined. Partially merged OTUs = only OTUs with identical identifiers at the family, genus, or species levels were combined. For the covariate “locations”, the Ndtoua village where only two individuals were sampled was not considered. (XLSX) [file pgen.1005658.s003.xlsx]

## Sheet: Sheet1
Summary of significant taxa across covariates
Number of significant taxa (linear regression)	Merged OTUs (93)	Partially merged OTUs (311)
Ancestry (Pygmy vs Bantu)	5	19
Subsistence (Fis, Far(S), Far(N), HG)	8	50
Location (6 villages)	10	40
Entamoeba infection	18	79
Ancylostoma infection	0	1
Fish consumption	1	0
S3 Table. Summary of the number of significant taxa (q < 0.05; ANOVA) for covariates that were identified as being significant for at least one taxon. Analysis is based on abundances of OTUs that were merged based on taxa names such that abundances for all OTUs with identical identifiers were combined. Merged OTUs = all OTUs with identical identifiers were combined. Partially merged OTUs = only O…
