# Supplementary material for: Variation in Rural African Gut Microbiota Is Strongly Correlated with Colonization by Entamoeba and Subsistence
Source: PLoS Genet. 2015 Nov 30;11(11):e1005658. doi: 10.1371/journal.pgen.1005658 (PMC4664238; doi:10.1371/journal.pgen.1005658)
Supplement: S4 Table — Summary of means and q-values (ANOVA) for all taxa (occurring at > = 0.1% in at least 4 individuals) that differ significantly between Entamoeba negative (Ent-) and positive (Ent+) individuals based on merged (OTUs collapsed based on taxa name) and partially merged (OTUs collapsed only when family, genus, or species names are shared) OTU tables. Taxa listed at lower resolution exclude those taxa that are listed at higher resolution (e.g. if Clostridiaceae and Clostridiaceae Clostridium are both listed, abundances of Clostridiaceae.exclude Clostridium). Taxa highlighted in pink are common both merged and unmerged analyses. (XLSX) [file pgen.1005658.s004.xlsx]

## Sheet: Sheet1
Significantly different taxa across Entamoeba status
MERGED OTU NAMES (93 TAXA)	Taxa Abundance (%)		q-value
	Ent-	Ent+
Bacteroidetes Bacteroidia Bacteroidales	1.37	4.14	0.005
Bacteroidetes Bacteroidia Bacteroidales p-2534-18B5	0.099	0.419	0.046
Bacteroidetes Bacteroidia Bacteroidales Paraprevotellaceae	0.02	0.071	0.006
Bacteroidetes Bacteroidia Bacteroidales Paraprevotellaceae Prevotella	1.102	0.415	0.029
Bacteroidetes Bacteroidia Bacteroidales Porphyromonadaceae Parabacteroides	0.133	0.532	0.004
Bacteroidetes Bacteroidia Bacteroidales Prevotellaceae Prevotella copri	25.444	8.532	0.006
Cyanobacteria 4C0d-2 YS2	0.169	0.239	0.046
Elusimicrobia Elusimicrobia Elusimicrobiales Elusimicrobiaceae	0.032	0.103	7.3309e-06
Firmicutes Bacilli Lactobacillales Streptococcaceae Streptococcus	0.338	0.547	0.047
Firmicutes Clostridia Clostridiales Christensenellaceae	0.461	0.658	0.004
Firmicutes Clostridia Clostridiales Lachnospiraceae Butyrivibrio	0.503	0.562	0.046
Firmicutes Clostridia Clostridiales Ruminococcaceae	9.634	20.527	2.17534e-05
Firmicutes Clostridia Clostridiales Ruminococcaceae Oscillospira	0.361	0.693	0.004
Firmicutes Clostridia Clostridiales Ruminococcaceae Ruminococcus bromii	0.043	0.164	0.005
Proteobacteria Deltaproteobacteria Desulfovibrionales Desulfovibrionaceae Desulfovibrio	0.165	0.33	0.01
Spirochaetes Spirochaetes Spirochaetales Spirochaetaceae Treponema	0.856	2.89	0.004
Tenericutes Mollicutes RF39	0.946	1.767	0.005
Tenericutes RF3 ML615J-28	0.009	0.043	0.004
PARTIALLY MERGED OTU NAMES (311 TAXA)	Taxa Abundance (%)		q-value
	Ent-	Ent+
Actinobacteria Coriobacteriia Coriobacteriales Coriobacteriaceae	0.023	0.059	0.013
Bacteroidetes Bacteroidia Bacteroidales	0.056	0.136	0.02
Bacteroidetes Bacteroidia Bacteroidales	0.046	0.023	0.035
Bacteroidetes Bacteroidia Bacteroidales	0.328	0.834	0.035
Bacteroidetes Bacteroidia Bacteroidales	0.151	1.654	0.005
Bacteroidetes Bacteroidia Bacteroidales p-2534-18B5	0.072	0.399	0.017
Bacteroidetes Bacteroidia Bacteroidales Paraprevotellaceae	1.102	0.415	0.021
Bacteroidetes Bacteroidia Bacteroidales Paraprevotellaceae Prevotella	0.007	0.056	0.013
Bacteroidetes Bacteroidia Bacteroidales Porphyromonadaceae Parabacteroides	0.133	0.532	0.002
Bacteroidetes Bacteroidia Bacteroidales Prevotellaceae Prevotella copri	25.444	8.532	0.005
Bacteroidetes Bacteroidia Bacteroidales S24-7	0.093	0.082	0.021
Bacteroidetes Bacteroidia Bacteroidales S24-7	0.021	0.033	0.028
Cyanobacteria 4C0d-2 YS2	0.042	0.064	0.011
Cyanobacteria 4C0d-2 YS2	0.007	0.023	0.002
Elusimicrobia Elusimicrobia Elusimicrobiales Elusimicrobiaceae	0.032	0.071	0
Firmicutes Bacilli Lactobacillales Streptococcaceae Streptococcus	0.338	0.547	0.037
Firmicutes Clostridia Clostridiales Christensenellaceae	0.065	0.134	0.012
Firmicutes Clostridia Clostridiales Christensenellaceae	0.057	0.138	0.002
Firmicutes Clostridia Clostridiales Christensenellaceae	0.016	0.064	0
Firmicutes Clostridia Clostridiales Christensenellaceae	0.019	0.042	0.005
Firmicutes Clostridia Clostridiales Christensenellaceae	0.128	0.113	0
Firmicutes Clostridia Clostridiales Christensenellaceae	0.047	0.034	0.006
Firmicutes Clostridia Clostridiales Christensenellaceae	0.018	0.041	0.005
Firmicutes Clostridia Clostridiales	0	0.006	0.013
Firmicutes Clostridia Clostridiales	0.032	0.144	0.013
Firmicutes Clostridia Clostridiales	0.002	0.022	0.006
Firmicutes Clostridia Clostridiales	0.006	0.03	0.001
Firmicutes Clostridia Clostridiales	0.004	0.022	0.006
Firmicutes Clostridia Clostridiales	0.016	0.042	0.023
Firmicutes Clostridia Clostridiales	0.006	0.038	0.007
Firmicutes Clostridia Clostridiales	0	0.078	0.027
Firmicutes Clostridia Clostridiales	0	0.062	0.002
Firmicutes Clostridia Clostridiales	0.008	0.022	0.043
Firmicutes Clostridia Clostridiales	0	0.02	0.035
Firmicutes Clostridia Clostridiales	0	0.008	0.002
Firmicutes Clostridia Clostridiales	0	0.018	0.021
Firmicutes Clostridia Clostridiales Lachnospiraceae Butyrivibrio	0.004	0.276	0.035
Firmicutes Clostridia Clostridiales Lachnospiraceae	0.03	0.152	0.018
Firmicutes Clostridia Clostridiales Lachnospiraceae	0	0.006	0.002
Firmicutes Clostridia Clostridiales Lachnospiraceae	0.004	0.018	0.048
Firmicutes Clostridia Clostridiales Lachnospiraceae	0.03	0.094	0.027
Firmicutes Clostridia Clostridiales Lachnospiraceae	0.006	0.026	0.023
Firmicutes Clostridia Clostridiales Lachnospiraceae	0.004	0.144	0.005
Firmicutes Clostridia Clostridiales Mogibacteriaceae	0	0.048	0
Firmicutes Clostridia Clostridiales Ruminococcaceae Oscillospira	0.046	0.318	0.002
Firmicutes Clostridia Clostridiales Ruminococcaceae Ruminococcus bromii	0.092	0.932	0.005
Firmicutes Clostridia Clostridiales Ruminococcaceae	0.172	1.692	0.008
Firmicutes Clostridia Clostridiales Ruminococcaceae	0.334	2.624	0
Firmicutes Clostridia Clostridiales Ruminococcaceae	0.006	0.124	0.001
Firmicutes Clostridia Clostridiales Ruminococcaceae	0.016	0.21	0.001
Firmicutes Clostridia Clostridiales Ruminococcaceae	0.03	0.336	0.001
Firmicutes Clostridia Clostridiales Ruminococcaceae	0.126	0.784	0.002
Firmicutes Clostridia Clostridiales Ruminococcaceae	0.002	0.062	0
Firmicutes Clostridia Clostridiales Ruminococcaceae	0.01	0.094	0.002
Firmicutes Clostridia Clostridiales Ruminococcaceae	0	0.01	0.001
Firmicutes Clostridia Clostridiales Ruminococcaceae	0.066	0.682	0
Firmicutes Clostridia Clostridiales Ruminococcaceae	0	0.074	0.003
Firmicutes Clostridia Clostridiales Ruminococcaceae	0.024	0.366	0.001
Firmicutes Clostridia Clostridiales Ruminococcaceae	0	0.018	0
Firmicutes Clostridia Clostridiales Ruminococcaceae	0.02	0.158	0.002
Firmicutes Clostridia Clostridiales Ruminococcaceae	0.052	0.146	0.008
Firmicutes Clostridia Clostridiales Ruminococcaceae	0.002	0.048	0
Firmicutes Clostridia Clostridiales Ruminococcaceae	0.01	0.09	0.017
Firmicutes Clostridia Clostridiales Ruminococcaceae	0.02	0.322	0.005
Firmicutes Clostridia Clostridiales Ruminococcaceae	0.006	0.022	0
Firmicutes Clostridia Clostridiales Ruminococcaceae	0	0.004	0
Firmicutes Clostridia Clostridiales Ruminococcaceae	0.274	0.622	0.002
Firmicutes Clostridia Clostridiales Ruminococcaceae	0.002	0.104	0.001
Firmicutes Clostridia Clostridiales Veillonellaceae	0.054	0.252	0.002
Proteobacteria Deltaproteobacteria Desulfovibrionales Desulfovibrionaceae Desulfovibrio	0.032	0.256	0.008
Proteobacteria Gammaproteobacteria Pasteurellales Pasteurellaceae Haemophilus parainfluenzae	0.08	0.012	0.043
Spirochaetes Spirochaetes Spirochaetales Spirochaetaceae Treponema	0.008	1.24	0.002
Tenericutes Mollicutes RF39	0	0.052	0.001
Tenericutes Mollicutes RF39	0	0.058	0.008
Tenericutes Mollicutes RF39	0	0.002	0
Tenericutes Mollicutes RF39	0	0.004	0.001
Tenericutes Mollicutes RF39	0.002	0.084	0.001
Tenericutes Mollicutes RF39	0.079	0.328	0.022
Tenericutes Mollicutes RF39	0.018	0.078	0.023
S4 Table. Summary of means and q-values (ANOVA) for all taxa (occurring at >= 0.1% in at least 4 individuals) that differ significantly between Entamoeba negative (Ent-) and positive (Ent+) individuals based on merged (OTUs collapsed based on taxa name) and partially merged (OTUs collapsed only when family, genus, or species names are shared) OTU tables. Taxa listed at lower resolution exclude th…
