# Supplementary material for: Variation in Rural African Gut Microbiota Is Strongly Correlated with Colonization by Entamoeba and Subsistence
Source: PLoS Genet. 2015 Nov 30;11(11):e1005658. doi: 10.1371/journal.pgen.1005658 (PMC4664238; doi:10.1371/journal.pgen.1005658)
Supplement: S6 Table — Summary of means and q-values (ANOVA) for all abundant level 3 KEGG pathways (> = 0.4% in at least 4 individuals) across Entamoeba infection status and subsistence group (Fis: Fishing population; Far(S): Farmers from the South; Far(N): Farmers from the North; HG: Hunter-gatherers). Pathways are ranked by q-values for the infection status. (XLSX) [file pgen.1005658.s006.xlsx]

## Sheet: Sheet1
Significantly different KEGG pathways across subsistence and Entamoeba status
KEGG PATHWAY	Relative Abundance (%)		q-value	Relative Abundance (%)				q-value
	Ent-	Ent-		Fis	Far(S)	Far(N)	HG
Isoquinoline alkaloid biosynthesis	0.09	0.07	0.001	0.09	0.08	0.08	0.08	0.49
Amoebiasis	0.007	0.012	0.001	0.006	0.009	0.008	0.01	0.54
Retinol metabolism	0.04	0.02	0.001	0.04	0.03	0.03	0.03	0.81
Germination	0.05	0.07	0.005	0.05	0.06	0.06	0.06	0.71
Primary immunodeficiency	0.07	0.06	0.01	0.07	0.07	0.07	0.06	0.44
Arachidonic acid metabolism	0.07	0.04	0.01	0.07	0.05	0.04	0.06	0.82
Biosynthesis of siderophore group nonribosomal peptides	0.06	0.03	0.01	0.06	0.04	0.05	0.04	0.82
Cellular antigens	0.07	0.04	0.01	0.07	0.06	0.05	0.06	0.94
MAPK signaling pathway yeast	0.05	0.06	0.02	0.05	0.05	0.05	0.05	0.94
Steroid hormone biosynthesis	0.02	0.01	0.02	0.02	0.02	0.01	0.02	0.98
Aminobenzoate degradation	0.15	0.13	0.03	0.15	0.14	0.14	0.14	0.71
RNA transport	0.18	0.21	0.03	0.18	0.19	0.19	0.2	0.86
Tetracycline biosynthesis	0.16	0.18	0.03	0.17	0.16	0.16	0.18	0.86
Cytoskeleton proteins	0.34	0.51	0.03	0.37	0.41	0.36	0.43	0.94
Linoleic acid metabolism	0.07	0.08	0.03	0.07	0.07	0.07	0.07	0.97
Chloroalkane and chloroalkene degradation	0.2	0.24	0.03	0.21	0.21	0.21	0.21	1
Phosphonate and phosphinate metabolism	0.06	0.07	0.04	0.06	0.06	0.06	0.07	0.86
Carbohydrate digestion and absorption	0.03	0.02	0.04	0.03	0.02	0.02	0.03	0.94
Bacterial invasion of epithelial cells	0.004	0.004	0.95	0.003	0.001	0.002	0.01	0.04
Meiosis yeast	0.003	0.006	0.05	0.003	0.006	0.006	0.004	0.86
Protein digestion and absorption	0.04	0.02	0.05	0.04	0.03	0.02	0.03	0.94
Glycosyltransferases	0.37	0.2	0.06	0.41	0.27	0.22	0.31	0.64
Tropane piperidine and pyridine alkaloid biosynthesis	0.17	0.16	0.09	0.17	0.16	0.16	0.16	0.64
Cell division	0.11	0.1	0.11	0.11	0.1	0.09	0.11	0.31
One carbon pool by folate	0.77	0.51	0.11	0.84	0.65	0.53	0.64	0.65
Methane metabolism	0.99	1.49	0.11	1.22	1.03	0.8	1.3	0.86
Vibrio cholerae pathogenic cycle	0.13	0.11	0.12	0.13	0.11	0.11	0.13	0.31
Metabolism of cofactors and vitamins	0.16	0.14	0.13	0.17	0.14	0.14	0.16	0.34
Toluene degradation	0.15	0.11	0.14	0.15	0.12	0.11	0.14	0.65
Ubiquinone and other terpenoid quinone biosynthesis	0.3	0.21	0.15	0.29	0.23	0.22	0.3	0.86
Penicillin and cephalosporin biosynthesis	0.02	0.03	0.17	0.02	0.02	0.02	0.03	0.44
Restriction enzyme	0.24	0.27	0.17	0.25	0.26	0.24	0.25	0.94
Zeatin biosynthesis	0.08	0.07	0.17	0.08	0.08	0.07	0.08	0.94
Bisphenol degradation	0.08	0.1	0.17	0.09	0.09	0.09	0.09	0.99
Nitrotoluene degradation	0.11	0.13	0.17	0.12	0.12	0.12	0.12	0.99
Mineral absorption	0.02	0.01	0.23	0.02	0.02	0.01	0.02	0.94
Sulfur relay system	0.3	0.37	0.23	0.29	0.34	0.35	0.33	0.94
Valine leucine and isoleucine biosynthesis	0.61	0.84	0.24	0.68	0.8	0.88	0.52	0.59
Drug metabolism other enzymes	0.23	0.34	0.24	0.2	0.3	0.32	0.29	0.78
Starch and sucrose metabolism	1.07	0.76	0.24	1.14	0.79	0.83	1.03	0.78
Biosynthesis of vancomycin group antibiotics	0.08	0.08	0.24	0.08	0.08	0.08	0.08	0.94
Pentose and glucuronate interconversions	0.44	0.59	0.24	0.52	0.53	0.4	0.45	0.94
Primary bile acid biosynthesis	0.03	0.04	0.24	0.03	0.03	0.04	0.03	0.94
Secondary bile acid biosynthesis	0.03	0.03	0.24	0.03	0.03	0.04	0.03	0.94
Glycosphingolipid biosynthesis ganglio series	0.06	0.04	0.27	0.06	0.06	0.05	0.06	0.99
Flavone and flavonol biosynthesis	0.006	0.007	0.34	0.005	0.006	0.007	0.007	0.64
Butirosin and neomycin biosynthesis	0.09	0.09	0.34	0.09	0.09	0.1	0.09	0.71
Naphthalene degradation	0.16	0.15	0.37	0.18	0.15	0.15	0.16	0.31
Aminoacyl tRNA biosynthesis	1.36	1.05	0.37	1.42	1.19	1.18	1.24	0.94
Glycerolipid metabolism	0.36	0.45	0.38	0.5	0.34	0.37	0.33	0.39
beta Alanine metabolism	0.27	0.24	0.39	0.26	0.24	0.26	0.27	0.94
Vitamin B6 metabolism	0.29	0.27	0.39	0.29	0.28	0.27	0.29	0.94
Protein folding and associated processing	0.57	0.38	0.39	0.51	0.46	0.49	0.55	0.96
Bacterial chemotaxis	0.44	0.6	0.39	0.48	0.47	0.55	0.52	0.99
Glutathione metabolism	0.29	0.25	0.4	0.29	0.25	0.2	0.3	0.31
Glycosphingolipid biosynthesis globo series	0.14	0.13	0.4	0.14	0.14	0.14	0.13	0.97
Arginine and proline metabolism	1.05	1.32	0.44	1.16	1.13	1.56	0.96	0.71
Glyoxylate and dicarboxylate metabolism	0.43	0.56	0.44	0.43	0.55	0.48	0.43	0.94
Plant pathogen interaction	0.22	0.24	0.44	0.22	0.23	0.2	0.22	0.94
N Glycan biosynthesis	0.03	0.02	0.45	0.03	0.03	0.03	0.03	0.99
Ethylbenzene degradation	0.05	0.05	0.46	0.06	0.05	0.05	0.06	0.31
Alzheimers disease	0.07	0.07	0.46	0.07	0.07	0.07	0.07	0.65
Fructose and mannose metabolism	1.02	0.79	0.46	1.16	0.74	0.93	0.94	0.66
Fatty acid biosynthesis	0.42	0.53	0.46	0.46	0.39	0.6	0.5	0.84
Galactose metabolism	0.8	0.64	0.46	0.73	0.86	0.75	0.68	0.94
Geraniol degradation	0.07	0.05	0.46	0.07	0.05	0.05	0.08	0.94
Proximal tubule bicarbonate reclamation	0.02	0.02	0.46	0.02	0.02	0.02	0.02	0.94
Transcription related proteins	0.01	0.01	0.48	0.01	0.01	0.01	0.01	0.42
Styrene degradation	0.03	0.02	0.48	0.03	0.03	0.03	0.02	0.65
Ubiquitin system	0.005	0.002	0.48	0.005	0.003	0.004	0.004	0.71
Chaperones and folding catalysts	1.05	0.81	0.48	0.93	1.17	0.97	0.76	0.78
Other ion coupled transporters	1.09	1.34	0.48	1.37	1.28	0.83	0.97	0.78
Bacterial toxins	0.13	0.14	0.48	0.14	0.13	0.13	0.12	0.94
Butanoate metabolism	0.64	0.51	0.48	0.56	0.58	0.71	0.58	0.94
Protein export	0.61	0.48	0.48	0.64	0.5	0.48	0.6	0.94
Thiamine metabolism	0.55	0.44	0.48	0.53	0.51	0.42	0.55	0.94
Polyketide sugar unit biosynthesis	0.27	0.25	0.48	0.27	0.27	0.26	0.26	0.97
Glycosaminoglycan degradation	0.07	0.06	0.48	0.07	0.07	0.06	0.07	0.99
Renal cell carcinoma	0.01	0.01	0.5	0.01	0.01	0.01	0.01	0.71
Phenylalanine metabolism	0.25	0.23	0.5	0.25	0.23	0.24	0.24	0.94
Transporters	6.04	7.67	0.52	5.69	7.02	7.84	6.51	0.94
Biosynthesis and biodegradation of secondary metabolites	0.08	0.08	0.52	0.09	0.08	0.08	0.08	0.99
Protein kinases	0.29	0.35	0.56	0.3	0.3	0.3	0.33	0.97
Phosphatidylinositol signaling system	0.1	0.11	0.57	0.1	0.1	0.1	0.11	0.34
D Alanine metabolism	0.15	0.14	0.58	0.15	0.14	0.14	0.15	0.34
Phosphotransferase system PTS	0.6	0.46	0.59	0.61	0.51	0.73	0.44	0.73
Biotin metabolism	0.19	0.19	0.6	0.19	0.18	0.19	0.2	0.59
Lysine biosynthesis	0.68	0.83	0.6	0.7	0.56	0.95	0.86	0.78
Terpenoid backbone biosynthesis	0.5	0.37	0.6	0.44	0.46	0.69	0.39	0.84
Bacterial secretion system	0.61	0.49	0.6	0.66	0.51	0.69	0.52	0.94
Peptidases	1.98	1.6	0.6	2.13	1.55	1.54	1.92	0.94
Two component system	1.23	1.51	0.6	1.15	1.58	1.31	1.25	0.94
Polycyclic aromatic hydrocarbon degradation	0.14	0.13	0.6	0.14	0.14	0.14	0.13	0.98
Photosynthesis	0.36	0.43	0.61	0.34	0.41	0.35	0.45	0.94
Secretion system	1.12	1.35	0.64	0.88	1.36	0.8	1.57	0.31
Staphylococcus aureus infection	0.01	0.007	0.64	0.02	0.006	0.006	0.008	0.44
Phenylalanine tyrosine and tryptophan biosynthesis	0.86	0.72	0.64	0.6	0.96	0.99	0.89	0.48
African trypanosomiasis	0.004	0.002	0.64	0.005	0.003	0.004	0.004	0.49
Limonene and pinene degradation	0.12	0.11	0.64	0.12	0.1	0.11	0.12	0.49
DNA repair and recombination proteins	2.9	2.45	0.64	2.47	3.2	1.6	3	0.56
Translation factors	0.49	0.59	0.64	0.41	0.67	0.54	0.52	0.59
Epithelial cell signaling in Helicobacter pylori infection	0.13	0.13	0.64	0.13	0.13	0.13	0.13	0.94
Inorganic ion transport and metabolism	0.26	0.23	0.64	0.26	0.24	0.21	0.26	0.94
Oxidative phosphorylation	1.13	0.92	0.64	1.2	1.03	0.74	1.04	0.94
Atrazine degradation	0.02	0.02	0.64	0.02	0.02	0.02	0.02	0.99
Lysosome	0.11	0.1	0.64	0.11	0.11	0.1	0.11	0.99
Drug metabolism cytochrome P450	0.03	0.02	0.67	0.03	0.02	0.03	0.03	0.94
Lipoic acid metabolism	0.03	0.03	0.68	0.03	0.02	0.03	0.04	0.48
PPAR signaling pathway	0.14	0.14	0.68	0.14	0.14	0.13	0.14	0.94
Biosynthesis of unsaturated fatty acids	0.18	0.17	0.69	0.18	0.17	0.17	0.19	0.94
Chromosome	1.76	1.53	0.69	1.87	1.51	1.62	1.74	0.94
Fluorobenzoate degradation	0.007	0.003	0.69	0.006	0.004	0.006	0.005	0.94
Other transporters	0.3	0.33	0.69	0.32	0.29	0.35	0.31	0.94
Phenylpropanoid biosynthesis	0.18	0.2	0.69	0.19	0.2	0.19	0.18	0.94
Photosynthesis proteins	0.45	0.39	0.69	0.44	0.45	0.49	0.38	0.94
Others	0.71	0.84	0.69	0.75	0.74	0.55	0.76	0.98
Ascorbate and aldarate metabolism	0.16	0.14	0.7	0.18	0.14	0.15	0.13	0.71
Lipid metabolism	0.2	0.2	0.7	0.2	0.2	0.2	0.19	0.82
Biosynthesis of ansamycins	0.17	0.17	0.71	0.18	0.17	0.18	0.16	0.59
Nicotinate and nicotinamide metabolism	0.43	0.49	0.72	0.45	0.37	0.59	0.47	0.82
Pantothenate and CoA biosynthesis	0.72	0.64	0.73	0.69	0.76	0.65	0.57	0.86
Glycerophospholipid metabolism	0.5	0.59	0.73	0.56	0.42	0.58	0.57	0.94
Riboflavin metabolism	0.32	0.31	0.76	0.36	0.24	0.28	0.35	0.31
Electron transfer carriers	0.05	0.04	0.76	0.05	0.03	0.04	0.04	0.44
Glycan biosynthesis and metabolism	0.06	0.05	0.76	0.06	0.05	0.05	0.07	0.44
RNA degradation	0.41	0.47	0.76	0.49	0.48	0.46	0.34	0.8
C5 Branched dibasic acid metabolism	0.31	0.34	0.76	0.29	0.35	0.37	0.34	0.94
Chlorocyclohexane and chlorobenzene degradation	0.01	0.01	0.76	0.01	0.01	0.01	0.01	0.94
Metabolism of xenobiotics by cytochrome P450	0.03	0.02	0.76	0.03	0.02	0.03	0.03	0.94
Pertussis	0.05	0.04	0.76	0.05	0.03	0.04	0.04	0.94
Type I diabetes mellitus	0.07	0.07	0.76	0.07	0.07	0.07	0.07	0.94
Xylene degradation	0.07	0.07	0.76	0.08	0.07	0.07	0.07	0.94
Protein processing in endoplasmic reticulum	0.09	0.08	0.76	0.08	0.09	0.08	0.09	0.98
Energy metabolism	0.85	0.74	0.79	1.02	0.55	1.2	0.74	0.31
Caprolactam degradation	0.04	0.03	0.79	0.04	0.03	0.03	0.04	0.94
Other glycan degradation	0.3	0.29	0.79	0.31	0.29	0.28	0.3	0.94
RNA polymerase	0.22	0.23	0.79	0.23	0.22	0.21	0.22	0.94
Prion diseases	0.008	0.006	0.8	0.009	0.006	0.007	0.006	0.31
Ribosome	1.83	2.12	0.8	2.4	1.16	1.52	2.28	0.34
Pathways in cancer	0.07	0.07	0.8	0.07	0.07	0.07	0.07	0.86
Transcription machinery	0.99	0.89	0.8	1.01	1.03	0.62	1	0.86
Function unknown	0.99	1.18	0.8	1.15	0.97	0.89	1.16	0.94
ABC transporters	3.45	3.12	0.81	2.71	3.07	4.58	3.85	0.49
Ribosome Biogenesis	1.37	1.51	0.81	1.22	1.21	1.73	1.57	0.86
D Glutamine and D glutamate metabolism	0.2	0.2	0.81	0.2	0.2	0.2	0.2	0.94
Insulin signaling pathway	0.11	0.11	0.81	0.11	0.11	0.11	0.1	0.94
Nitrogen metabolism	0.66	0.6	0.81	0.58	0.62	0.68	0.74	0.94
NOD like receptor signaling pathway	0.06	0.06	0.81	0.06	0.06	0.06	0.06	0.94
Proteasome	0.06	0.06	0.81	0.06	0.06	0.06	0.06	0.94
Cell motility and secretion	0.23	0.22	0.83	0.23	0.21	0.22	0.24	0.49
Cysteine and methionine metabolism	0.95	0.86	0.83	0.88	1.04	0.97	0.83	0.94
Replication recombination and repair proteins	0.72	0.8	0.83	0.8	0.63	0.62	0.79	0.94
Sporulation	0.69	0.6	0.83	0.57	0.76	0.74	0.66	0.94
Translation proteins	0.84	0.73	0.83	0.7	0.86	0.72	0.93	0.94
Type II diabetes mellitus	0.07	0.07	0.83	0.07	0.07	0.07	0.07	0.94
Selenocompound metabolism	0.37	0.4	0.83	0.38	0.41	0.36	0.38	0.99
Homologous recombination	0.87	0.79	0.84	0.89	0.76	1.26	0.72	0.65
Propanoate metabolism	0.47	0.42	0.84	0.49	0.34	0.39	0.52	0.84
Pentose phosphate pathway	0.81	0.88	0.86	0.8	0.72	1.17	0.89	0.71
DNA replication	0.63	0.67	0.86	0.5	0.76	0.62	0.68	0.76
Flagellar assembly	0.44	0.49	0.86	0.41	0.48	0.62	0.38	0.78
General function prediction only	3.35	2.96	0.86	2.54	3.93	3.44	2.9	0.78
Cell cycle Caulobacter	0.48	0.43	0.86	0.56	0.45	0.32	0.42	0.86
Amino acid metabolism	0.24	0.25	0.86	0.25	0.25	0.24	0.24	0.94
Antigen processing and presentation	0.06	0.06	0.86	0.06	0.06	0.06	0.06	0.94
Bacterial motility proteins	1.11	1.05	0.86	1.02	1.11	0.99	1.2	0.94
Inositol phosphate metabolism	0.13	0.12	0.86	0.13	0.12	0.13	0.13	0.94
Mismatch repair	0.91	0.95	0.86	1	0.84	0.82	0.99	0.94
Progesterone mediated oocyte maturation	0.06	0.06	0.86	0.06	0.06	0.06	0.06	0.94
Base excision repair	0.45	0.42	0.87	0.53	0.44	0.56	0.33	0.31
Huntingtons disease	0.03	0.03	0.87	0.03	0.02	0.03	0.03	0.34
Ribosome biogenesis in eukaryotes	0.07	0.07	0.87	0.07	0.07	0.07	0.07	0.34
Prenyltransferases	0.35	0.33	0.87	0.32	0.29	0.25	0.42	0.48
Nucleotide excision repair	0.38	0.39	0.87	0.47	0.43	0.32	0.28	0.49
Synthesis and degradation of ketone bodies	0.05	0.05	0.87	0.05	0.05	0.05	0.04	0.76
Cyanoamino acid metabolism	0.33	0.32	0.87	0.35	0.35	0.24	0.33	0.86
Glycolysis / Gluconeogenesis	1.05	1.12	0.87	1.04	0.85	1.31	1.12	0.86
Amyotrophic lateral sclerosis ALS	0.02	0.01	0.87	0.02	0.01	0.02	0.01	0.94
Lysine degradation	0.18	0.17	0.87	0.18	0.16	0.17	0.19	0.94
Pyruvate metabolism	0.88	0.94	0.87	0.92	0.88	1.14	0.79	0.94
Sphingolipid metabolism	0.25	0.25	0.87	0.25	0.26	0.26	0.23	0.94
Streptomycin biosynthesis	0.24	0.26	0.87	0.28	0.23	0.19	0.27	0.94
Sulfur metabolism	0.32	0.32	0.87	0.32	0.31	0.27	0.34	0.94
Taurine and hypotaurine metabolism	0.14	0.14	0.87	0.15	0.14	0.14	0.14	0.94
Folate biosynthesis	0.34	0.32	0.87	0.32	0.36	0.28	0.34	0.97
Dioxin degradation	0.08	0.08	0.88	0.08	0.07	0.07	0.07	0.86
Lipid biosynthesis proteins	0.59	0.56	0.88	0.6	0.66	0.58	0.51	0.94
Amino sugar and nucleotide sugar metabolism	1.44	1.51	0.89	1.84	1.51	1.14	1.22	0.42
Signal transduction mechanisms	0.41	0.44	0.89	0.45	0.43	0.46	0.38	0.97
Carbon fixation pathways in prokaryotes	0.85	0.89	0.9	0.68	1.1	1.09	0.76	0.48
Purine metabolism	2.33	2.45	0.9	2.18	2.82	1.81	2.47	0.78
Carbohydrate metabolism	0.21	0.21	0.9	0.21	0.21	0.22	0.2	0.94
Tuberculosis	0.2	0.21	0.9	0.2	0.21	0.2	0.21	0.99
Valine leucine and isoleucine degradation	0.27	0.27	0.91	0.27	0.27	0.2	0.29	0.44
Peptidoglycan biosynthesis	0.74	0.7	0.91	0.88	0.7	0.96	0.52	0.59
Pyrimidine metabolism	2.11	2.06	0.91	2.28	1.98	2.49	1.83	0.84
Novobiocin biosynthesis	0.19	0.19	0.91	0.19	0.19	0.18	0.19	0.86
alpha Linolenic acid metabolism	0.01	0.009	0.91	0.01	0.007	0.009	0.015	0.94
beta Lactam resistance	0.03	0.03	0.91	0.03	0.03	0.03	0.03	0.94
Citrate cycle TCA cycle	0.67	0.71	0.91	0.67	0.62	0.66	0.74	0.94
DNA replication proteins	1.37	1.42	0.91	1.4	1.34	1.02	1.43	0.94
Glutamatergic synapse	0.13	0.13	0.91	0.13	0.13	0.13	0.13	0.94
Prostate cancer	0.06	0.06	0.91	0.06	0.06	0.06	0.06	0.94
Fatty acid metabolism	0.3	0.3	0.92	0.29	0.29	0.3	0.32	0.94
Ion channels	0.02	0.02	0.95	0.02	0.01	0.02	0.02	0.48
Nucleotide metabolism	0.08	0.07	0.95	0.08	0.07	0.08	0.07	0.82
Benzoate degradation	0.25	0.25	0.95	0.26	0.22	0.25	0.27	0.84
Lipopolysaccharide biosynthesis	0.24	0.23	0.95	0.27	0.23	0.19	0.24	0.94
Membrane and intracellular structural molecules	0.49	0.46	0.95	0.48	0.46	0.51	0.52	0.99
Alanine aspartate and glutamate metabolism	1.13	1.14	0.96	1.21	1.39	0.98	0.94	0.42
Tryptophan metabolism	0.19	0.19	0.96	0.19	0.18	0.19	0.2	0.94
Tyrosine metabolism	0.29	0.29	0.97	0.29	0.3	0.11	0.35	0.34
Adipocytokine signaling pathway	0.09	0.08	0.97	0.08	0.09	0.08	0.09	0.94
Porphyrin and chlorophyll metabolism	0.85	0.85	0.97	0.88	0.89	0.89	0.74	0.94
Peroxisome	0.21	0.21	0.97	0.21	0.21	0.21	0.22	0.99
Carbon fixation in photosynthetic organisms	0.66	0.66	0.99	0.81	0.53	0.89	0.52	0.31
Glycine serine and threonine metabolism	0.72	0.71	0.99	0.72	0.78	0.26	0.85	0.42
Amino acid related enzymes	1.38	1.39	0.99	1.38	1.47	1.74	1.28	0.94
Histidine metabolism	0.59	0.58	0.99	0.57	0.64	0.44	0.59	0.94
Pores ion channels	0.35	0.32	0.99	0.37	0.32	0.36	0.32	0.94
Transcription factors	1.66	1.64	0.99	1.54	1.85	1.74	1.62	0.94
S6 Table. Summary of means and q-values (ANOVA) for all abundant level 3 KEGG pathways (>= 0.4% in at least 4 individuals) across Entamoeba infection status and subsistence group (Fis: Fishing population; Far(S): Farmers from the South; Far(N): Farmers from the North; HG: Hunter-gatherers). Pathways are ranked by q-values for the infection status.
