# Supplementary material for: Variation in Rural African Gut Microbiota Is Strongly Correlated with Colonization by Entamoeba and Subsistence
Source: PLoS Genet. 2015 Nov 30;11(11):e1005658. doi: 10.1371/journal.pgen.1005658 (PMC4664238; doi:10.1371/journal.pgen.1005658)
Supplement: S7 Table — Summary of random forest classifier (RFC) model predictions for four subsistence groups (Fis = fishing population, Far(S) = farmers from the South, Far(N) = farmers from the North, and HG = hunter-gatherers) based on individual gut microbiome composition. A RFC with 2000 decision trees was trained on the data with 5-fold cross-validation. (XLSX) [file pgen.1005658.s007.xlsx]

## Sheet: Sheet1
RFC predictions for subsistence
Source community	Predicted Group (# of individuals)
	HG	Fis	Far(S)	Far(N)
Hunter-gatherers	17	2	1	0
Fishing population	5	13	2	0
Farmers (South)	4	5	8	0
Farmers (North)	2	3	2	0
S7 Table. Summary of random forest classifier (RFC) model predictions for four subsistence groups (Fis = fishing population, Far(S) = farmers from the South, Far(N) = farmers from the North, and HG = hunter-gatherers) based on individual gut microbiome composition. A RFC with 2000 decision trees was trained on the data with 5-fold cross-validation.
